# Supplementary material for: Using Polysialylated Streptavidin as an Analytical Tool to Visualize Interaction Partners of Polysialic Acid
Source: Molecules. 2026 Jun 3;31(11):1928. doi: 10.3390/molecules31111928 (PMC13258239; doi:10.3390/molecules31111928)
Supplement: Supplementary file 1 [file molecules-31-01928-s001.zip]

Archive with 1 entries (1 files):
- Seidel et al_supplementary information.pdf
